# Supplementary material for: Aneuploid embryonic stem cells drive teratoma metastasis
Source: Nat Commun. 2024 Feb 5;15:1087. doi: 10.1038/s41467-024-45265-4 (PMC10844504; doi:10.1038/s41467-024-45265-4)
Supplement: Supplementary file 8 — Source Data [file 41467_2024_45265_MOESM8_ESM.xlsx]

## Sheet: Fig 1f,suppl.fig 9a;suppl.fig1b
Figure 1f	competing PCR (PB-junction)
Supplementary Figure 9a	regular PCR (β-gal)							Supplementary Figure 1b	competing PCR (PB-junction)

## Sheet: Fig 4c
Figure 4c
number of migrated cells											Ts6+8-CTC-like cells
	WT-ESC										1#										2#
	9	21	1	14	30	2	18	3	10	8	176	200	208	249	208	73	133	125	147	118	47	38	66	55	106	97	71	76	78	68
	Table Analyzed				Table Analyzed
	Column B	Ts6+8-1#CTC-like cells			Column C	Ts6+8-2#CTC-like cells
	vs.	vs.			vs.	vs.
	Column A	WT-ESC			Column A	WT-ESC
	Unpaired t test		T.TEST		Unpaired t test		T.TEST
	P value	<0.0001	p=5.48894766581376E-08		P value	<0.0001	p=2.01370757508255E-07
	P value summary	****			P value summary	****
	Significantly different (P < 0.05)?	Yes			Significantly different (P < 0.05)?	Yes
	One- or two-tailed P value?	Two-tailed			One- or two-tailed P value?	Two-tailed
	t, df	t=8.868, df=18			t, df	t=8.111, df=18
	How big is the difference?				How big is the difference?
	Mean of column A	11.6			Mean of column A	11.6
	Mean of column B	163.7			Mean of column C	70.2
	Difference between means (B - A) ± SEM	152.1 ± 17.15			Difference between means (C - A) ± SEM	58.60 ± 7.225
	95% confidence interval	116.1 to 188.1			95% confidence interval	43.42 to 73.78
	R squared (eta squared)	0.8137			R squared (eta squared)	0.7852
	F test to compare variances				F test to compare variances
	F, DFn, Dfd	33.19, 9, 9			F, DFn, Dfd	5.067, 9, 9
	P value	<0.0001			P value	0.024
	P value summary	****			P value summary	*
	Significantly different (P < 0.05)?	Yes			Significantly different (P < 0.05)?	Yes
	Data analyzed				Data analyzed
	Sample size, column A	10			Sample size, column A	10
	Sample size, column B	10			Sample size, column C	10

## Sheet: Fig 6d, 6g, 6i
The raw data (all the images) used for the quantifications in Figure 6d. The red arrows indicate the representative organs from teratoma-bearing mice in Figure 6c.
		Ts8+Oleuropein（0/10）
		Ts8-vehicle (saline)（3/6）
		Ts11+Oleuropein（0/8）
		Ts11-vehicle (saline)（4/8）
		Ts8+15+Oleuropein（0/6）
		Ts8+15-vehicle (saline)（4/7）
The raw data (all the images) used for the quantifications in Figure 6g. The red arrows indicate the representative organs from teratoma-bearing mice in Figure 6f.
			Ts15-Met（5/5）
			Ts15Met-Atf6 (KD)（2/5）
			Ts15Met-Xbp1 (KD)（0/5）
			Ts15-Met-Eif2a (KD)（1/5）
The raw data (all the images) used for the quantifications in Figure 6i. The red arrows indicate the representative organs from teratoma-bearing mice in Figure 6h.
			Ts8+15-Met（3/5）
			Ts8+15-Met-Atf6 (KD)（0/5）
			Ts8+15-Met-Xbp1 (KD)（0/5）
			Ts8+15-Met-Eif2a (KD)（2/5）

## Sheet: suppl.fig 2d
		Metaphase
		Ts6
		number of chromosome	number of cells (metaphase)
		39	3
		40	35
		41	3
		Ts8
		number of chromosome	number of cells (metaphase)
		40	13
		41	104
		42	3
		Ts11
		number of chromosome	number of cells (metaphase)
		39	5
		40	96
		41	2
		Ts15
		number of chromosome	number of cells (metaphase)
		40	8
		41	45
		42	8
		Ts6+8
		number of chromosome	number of cells (metaphase)
		41	17
		42	157
		43	6
		Ts8+15
		number of chromosome	number of cells (metaphase)
		41	9
		42	160
		43	7

## Sheet: suppl.fig 6b
EB diameter(μm)
WT	Ts8	Di8	Ts11	Di11
1739.97	332.43	1378.1	441.554	1016.08		p value (two-tailed t test) for Supplementary Figure 6b
1518.92	275.476	1353.92	504.579	1136.87		WT VS Ts8	1.63218e-08
816.351	271.781	1599.67	450.799	612.554		WT VS Di8	0.39006
1170.37	310.383	1356.47	356.096	733.299		WT VS Ts11	2.34202e-08
1092.95	435.833	1418.99	353.83	740.523		WT VS Di11	0.024083
	434.579		373.785	905.675
	292.633		253.054	791.794		Ts8/Di8	4.21495e-15
	310.478		365.942			Ts11/Di11	2.71721e-08
	322.469		297.132
	287.146		310.667
	331.27		511.001
	333.205		378.536
	385.73		388.792
	566.729		363.955
	257.111		380.259

## Sheet: suppl.fig 8a, 8b
			T.TEST(P value) for Supplementary Figure 8b
					Lagging chromosomes		Chromosome bridge		Multipolar division Multipolar division 0.116639491 0.116639491 0.373900966 0.373900966 #DIV/0! #DIV/0! 0.130172014 0.130172014		Multinucleated cells Multinucleated cells 0.735495325 0.735495325 0.314685566 0.314685566 0.347301876 0.347301876 0.414792243 0.414792243		Normal mitosis Normal mitosis 0.858577675 0.858577675 0.394647573 0.394647573 0.537452673 0.537452673 0.456518809 0.456518809
			WT VS Ts6		0.175305		0.826485		0.116639		0.735495		0.858578
			WT VS Ts8		0.057684		0.43303		0.373901		0.314686		0.394648
			WT VS TS11		0.844385		0.705255		#DIV/0!		0.347302		0.537453
			WT VS Ts8+15		0.295197		0.235835		0.130172		0.414792		0.456519
		Lagging chromosomes			Chromosome bridge			Multipolar division			Multinucleated cells			Normal mitosis
	AB2.2	1	2.4	2.3	1	0	1.1	0	0	0	2	0	1.2	96	97.6	95.4
	Ts6	0.93	1	1.42	2.8	0	0	0.93	1	0	0	1	1.42	95.34	97	97.16
	Ts8	0	1.1	0	0	3.33	1.45	0.93	0	0	0.93	0	0	98.14	95.57	98.55
	TS11	0	0	4.68	3.64	0	0	0	0	0	5.45	0	3.12	90.91	100	92.2
	Ts8+15	1.82	1.33	0	3.64	4	0	1.82	2.67	0	0	0	1.25	92.72	92	98.75
		Supplementary Figure 8a
	T.TEST(P value) for Supplementary Figure 8b	Time from nuclear envelop breakdown to anaphase onset(min)
WT VS Ts6	0.952783	WT			Ts6			Ts8			Ts11			Ts8+15
WT VS Ts8	0.924665	16	14	14	14	18	14	14	14	16	30	12	16	24	24	45
WT VS Ts11	3.93204e-08	12	16	14	16	16	16	12	14	42	14	12	60	21	24	15
WT VS Ts8+15	0.177808	10	20	20	18	22	20	14	14	106	14	24	12	18	24	15
		24	16	18	22	110	16	18	18	36	14	32	26	18	84	39
		36	14	12	20	16	14	22	30	14	10	20	14	15	45	18
		14	44	120	14	24	44	22	30	106	28	26	18	15	18	27
		34	28	28	14	18	28	16	16	110	12	18	18	15	21	45
		10	22	14	14	16	22	14	16	30	16	16	16	18	24	15
		36	18	24	16	20	18	14	26	40	18	14	16	18	18	27
		12	22	28	16	26	22	14	14	28	16	16	24	21	27	39
		12	16	112	18	34	16	22	18	32	18	14	20	18	27	21
		24	38	30	16	22	38	24	28	100	14	16	18	15	15	33
		14	22	14	16	58	22	16	22	36	14	14	34	21	30	24
		22	30	108	18	120	30	24	22	100	12	16	16	18	30	21
		10	32	116	14	26	32	14	14	44	18	16	16	15	30	27
		12	42	34	16	48	42	30	16	100	12	24	16	15	18	24
		22	16	34	20	22	16	16	14	22	12	12	20	24	45	18
		30	16	20	14	20	16	14	14	24	12	20	18	15	42	18
		16	24	128	14	18	24	14	24	44	24	72	16	15	18	24
		22	20	108	14	18	20	10	26	32	14	18	18	15	18	30
		38	96	22	30	18	96	30	28	52	16	18	16	21	24	21
		26	18	120	14	22	18	16	22	20	14	28	16	18	33	18
		12	42	16	30	20	184	16	24	28	16	20	14	27	18	21
		14	18	38	16	20	42	12	32	14	22	18	14	15	30	24
		10	24	36	28	100	18	16	18	22	18	22	16	15	36	30
		18	16	108	24	22	24	18	30	28	14	20	18	12	66	27
		24	18	38	20	14	16	12	46	24	12	18	20	18	57	18
		18	30	110	18	16	18	10	14	110	18	28	16	33	81	15
		22	20	110	30	18	30	18	16	46	26	16	18	15	78	21
		22	36	50	20	20	20	20	16	110	12	18	14	21	81	18
		16	24	110	18	18	36	10	14	38	18	14	22	18	30	15
		18	16	66	34	22	24	14	16	14	12	18	22	18	21	21
		20	10	14	30	24	16	32	32	26	18	20	18	21	18	18
		10	24	16	16	26	10	20	14	20	12	16	24	27	21	21
		16	22	20	40	38	24	16	30	18	16	22	26	12	33	21
		24	16	132	16	120	22	14	18	22	14	14	14	24	39	42
		18	34	16	24	20	16	18	22	26	10	18	48	15	24	21
		18	32	12	16	16	34	14	14	24	8	16	18	24	21	21
		14	28	16	30	18	32	30	16	16	12	14	36	21	24	24
		16	12	110	16	22	28	16	18	22	14	20	20	15	57	18
		18	26	18	14	18	12	18	24	16	10	16	22	15	24	18
		16	28	108	22	20	26	20	16	20	12	22	14	27	24	27
		16	18	36	20	26	28	16	12	42	16	20	20	15	18	18
		14	38	16	36	24	18	24	20	24	14	12	12	33	24	21
		24	32	24	16	16	38	22	20	24	18	16	32	27	21	21
		12	28	14	24	18	32	24	24	28	12	18	18	18	18	42
		14	82	28	38	26	28	14	26	112	20	18	12	18	42	18
		16	82	18	22	28	82	28	16	32	20	18	20	27	30	30
		16	16	18	20	16	82	16	14	32	14	22	14	21	39	30
		20	24	54	20	20	16	20	18	108	14	18	16	12	45	21
		30	26	16	30	24	24	18	20	34	16	18	24	18	27	24
		16	22	14	16	110	26	16	24	36	14	22	108	15	39	24
		18	12	16	12	26	22	12	34	20	12	18	16	15	66	24
		32	20	22	14	24	12	14	14	20	14	34	16	15	21	21
		12	14	34	18	110	20	16	18	16	14	14	18	18	18	18
		12	22	14	16	20	14	22	28	20	14	16	12	12	18	42
		28	20	38	16	20	22	16	42	24	12	16	12	33	33	21
		14	18	14	20	20	20	16	16	20	14	18	22	15	18	27
		12	14	14	24	50	18	22	22	20	14	22	20	21	100	21
		12	48	18	28	22	14	18	18	34	14	20	26	12	15	27
		14	132	24	38	24	48	12	20	32	12	12	16	21	24	27
		14	82	14	14	20	132	22	18	14	12	18	16	21	33	27
		18	18	24	18	20	82	16	100	26	14	14	18	24	30	21
		40	28	38	24	46	18	18	14	26	12	22	14	15	30	21
		40	18	38	26	20	28	40	20	82	16	20		21	18	21
		28	14	16	16	24	18	18	12	26	26	12		21	21	21
		18	12	18	18	40	14	16	14	16	12	24		12	24	30
		18	30	12	24	26	12	16	20	58	14	20		21	21	15
		16	10	22	22	28	30	28	30	18	12	20		27	24	15
		22	12	32	36	18	10	12	100		10	14		15	21	18
		34	22	24	20		12	12	24		16	24		24	36	15
		24	22	54	26		22	22	18		12			33	21	21
		28	14	16	26		22	18	24		10			18	18	21
		16	18	18	20		14	20	110		22			27	60	18
		22	28	28	22		18	18	24		18			15	30	21
		14	18	16	34		28	22	28		14			18		21
		20	12	16	36		18	16	16		10			21		21
		26	14	16	30		12	16	16		16			21		21
		12	12	32	18		14	30	16		12			18		21
		18	12	22	22		12	32	20		16			36		15
		14	20	8	14		12	16	12		26			15
		36	18	24	16		20	30	54		24			12
		16		22	14		18	16	30		18			15
		36		20	16		28	18	18		14			18
		28		12	18		32	12	40		16			30
		22		18	14		68	22	14		34			15
		24			28		34	18	24		12			27
		20			22		28	18	16		12			12
		16			16		24	26	12		8			12
		30			14		90	28	26		12			30
		20			20		62	22			14			15
		26			22			18			12			12
		32			24			20			12			54
					64			28			20			66
					54			10			10			90
					50			12			18			45
					50			34			20			45
					70			94			14			75
					88			84			52			48
					74			142			64			45
								68
								102
								58
								80

## Sheet: suppl.fig 11
	Supplementary Figure 11a																P Value （two tailed T TEST）for Supplementary Fig 11a
	Ts6			Ts8			Ts11			Ts15			WT					WT VS Ts6	WT VS Ts8	WT VS Ts11	WT VS Ts15
D0	0.947198	1.00126	0.925572	0.936385	0.986385	1.00126	1.1002	1.12128	1.1321	0.943954	0.965579	0.976392	1.00288	0.973148	1.02397		D0	0.193636	0.360459	0.00251367	0.0962576
D2	0.808794	0.852045	0.797982	0.845558	0.895637	0.802307	0.774194	0.817445	0.828257	0.755812	0.755812	0.766625	1.13588	1.08128	1.1894		D2	0.000863718	0.00222253	0.000739816	0.00027919
D4	0.714723	0.736349	0.764723	0.776356	0.643918	0.765543	0.914759	0.914759	0.925572	0.857452	0.879077	0.868265	0.99153	0.959092	1.02397		D4	0.000434614	0.00478528	0.0185171	0.00335308
D6	0.5255	0.567126	0.506313	0.667688	0.667147	0.67796	0.781222	0.822307	0.851494	0.865561	0.955021	0.897459	0.856371	0.823932	0.888809		D6	0.000238098	0.000624422	0.241437	0.197848
Supplementary Figure 11d
						Supplementary Figure 11f
	Supplementary Figure 11m: proteasome activity with or without Oleuropein treatment
	Ts6			Ts6+oleuropein			Ts8			Ts8+oleuropein			Ts11			Ts11+oleuropein			Ts15			Ts15+oleuropein
D0	0.869118	0.969	0.9	0.869118	0.969	0.9	1.16667	1.06	1.36	1.16667	1.06	1.36	1.44444	1.24	1.34	1.44444	1.24	1.34	0.856797	0.9	0.8	0.856797	0.9	0.8
D2	0.887749	0.98	0.78	0.960815	0.96	0.9	0.538462	0.63	0.6	0.982906	0.8	1.08	0.65812	0.7	0.75	1.09829	1.1	1	0.888282	0.8	0.95	0.98057	1	1.1
D4	0.675753	0.7	0.6	0.892219	0.9	0.8	0.568376	0.57	0.6	1.23077	1.13	1	0.111111	0.3	0.6	1.01709	1.1	0.9	0.853127	0.9	0.8	0.872186	0.95	0.8
p value (two-tailed t test) for Supplementary Figure 11m
	Ts6	Ts8	Ts11	Ts15
D0	1	1	1	1
D2	0.399249	0.0134482	0.0010179	0.0612817
D4	0.00953746	0.00132256	0.0121554	0.681218

## Sheet: suppl.fig 12a
day	WT								WT+ Oleuropein
1	0	0	0						0	0
3	0	0	0						0	0										p value (two-tailed t test) for Supplementary Figure 12a
5	0	0	0						0	0											Ts6 vs Ts6+oleuropein	Ts11 vs Ts11+oleuropein	Ts15 vs Ts15+oleuropein	WT VS WT+oleuropein
7	0	0	0						0	0										Time(Day)
9	13.5	6	62.5	32	76.562	38.96			13.5	68.75	62.5	0.5	13.5							1
11	157.479	94.957	186.564	217.34	251.156	245.989	108	75	139.733	18	252.079	108.684	32	18	60.7179					3
13	246.343	243.524	436.279	446.599	441.507	499.961	88.52	96.9827	205.082	114.585	458.654	297.625	184.346	75	91.7678			Time(Day)	Ts8 vs Ts8+oleuropein	5
15	286.778	211.41	587.626	689.878	644.558	519.213	62.5	156.041	328.856	98.0542	713.742	386.14	156.775	47.0174	141.584			1		7
17	516.865	347.796	1449.18	1171.24	1182	862.019	124.653	286.008	426.816	271.211	1119.38	775.341	225.716	107.265	282.062			5		9	0.321797	0.16061	0.556991	0.722049
19	634.824	406.52	831.3	1349.18	1277.6	1064.27	117.441	379.89	708.707	355.539	1432.37	710.598	556.521	183.757	551.796			8		11	0.028222	0.0493891	0.341959	0.0749618
21	871.308	552.532	1253.13	1349.24	1382.01	1376.28	137.722	591.073	848.62	323.678	1715.33	1049.26	426.392	193.653	862.977			11	0.323164	13	0.0756168	0.00192371	0.174086	0.191899
23	949.237	661.519	1340.95	1464.02	1560.14	1301.72	259.902	662.99	1093.44	526.578	1803.05	1358.63	672.542	227.898	1006.38			14	0.0606284	15	0.077892	0.0335843	0.251364	0.320511
																		17	0.196979	17	0.016555	0.00927449	0.200959	0.229821
day	Ts6							Ts6+Oleuropein										21	0.0257684	19	0.033923	0.0345292	0.215502	0.610569
1	0	0	0					0	0	0								25	0.016281	21	0.0200559	0.0151396		0.532392
3	0	0	0					0	0	0								28	0.0104794	23	0.000332486			0.790913
5	0	0	0					0	0	0
7	0	0	0					0	0	0
9	183.75	6	13.5	4	151.403	6		4	18	0.5
11	419.381	330.135	81.1538	110.647	570.003	194.463		104.55	119.353	147.08	6	62.5	18
13	1036.34	417.637	117.598	221.308	543.111	308.668		174.699	182.54	333.41	62.5	155	79.4837
15	969.557	482.492	181.414	49.5917	470.789	1360.83	581.871	136.037	242.362	583.691	48	48.2834	306.84	242.153
17	1449.72	834.826	922.419	624.4	492.993	374.633	1649.21	227.628	425.993	717.925	98.7754	62.5	505.091	376.968
19	1984.1	1065.71	419.725	1229.65	239.41	2154.72	1429.63	334.363	543.896	1037.69	238.994	73.3866	799.852	463.81
day	Ts8					Ts8+Oleuropein
1	0					0
5	0					0
8	0					0
11	135.628	65.6421	49.3595	44.9075	455.186	6	13.5	124.142	40.3479	132.062
14	142.634	182.23	395.633	1025.86	656.322	81.1876	58.9365	228.035	59.1761	149.338
17	162.43	111.864	442.718	1082.21	2396.11	119.63	84.8601	398.426	93.9773	449.303
21	2028.24	265.013	883.55	625.958	1383.18	105.334	568.636	6	234.377	772.886	222.097	164.283
25	862.943	288.512	1838.52	1723.85	1361.04	232.868	856.959	18	367.93	860.92	298.793	207.498
28	1955.64	2324.52	1909.07	1824.8	555.598	1280.69	526.538	294.014	1370.3	445.5	105.576	670.351
day	Ts11							Ts11+Oleuropein
1	0	0	0					0	0	0
3	0	0	0					0	0	0
5	0	0	0					0	0	0
7	0	0	0					0	0	0
9	13.5	274.88	224.28	13.5	13.5	116.161	13.5	6	4	4	62.5	8
11	344.849	212.291	436.342	632.343	97.283	122.793	204.731	184.9	76.4506	38.9926	152.164	130.828	99.3698
13	495.021	785.894	733.705	700.234	151.953	568.257	454.435	95.0327	106.032	243.747	234.28	229.119	176.636
15	1087.15	524.869	995.365	1345.88	181.515	409.204	435.598	371.755	375.148	310.383	211.115	228.971	152.048
17	2078.71	761.093	1474.75	1534.37	529.059	694.239	682.625	524.212	454.83	293.792	226.968	358.775	109.265
19	2547.58	1010.62	1630.95	1763.1	527.857	649.316	929.703	700.711	761.334	505.418	325.937	546.263	557.565
21	2074.4	1133.5	1986.43	1950.05	733.14	712.312	944.05	747.701	707.264	704.512	363.61	704.038	443.065
day	Ts15							Ts15+Oleuropein
1	0	0	0					0	0	0
3	0	0	0					0	0	0
5	0	0	0					0	0	0
7	0	0	0					0	0	0
9	32	18	4	6	18	6		62.5	4	6	13.5
11	114.848	365.388	269.441	230.638	168.155	172.706	13.5	281.991	6	77.3902	157.911	235.661	4
13	211.763	761.08	509.554	507.761	210.479	186.341	152.411	234.293	149.461	193.333	295.955	177.727	274.272
15	1085.11	234.056	764.467	1203.59	358.347	396.704	203.978	682.957	91.7427	449.841	405.011	238.301	426.141
17	631.243	1529.5	1463.28	1698.54	606.418	637.907	291.935	1231.96	142.853	573.198	602.693	587.956	570.59
19	1097.51	2585.04	3154.45	3767.97	1422.99	1122.29	752.552	2742.76	220.878	1384.36	1172.4	892.215	961.454

## Sheet: suppl.fig 14b, 14c
															WB density
				CRISPRi				CRISPRi
															Vinculin	ATF6-50KDa	ATF6-50KDa/Vinculin	Relatived to Ts15/8+15-Met
anti-Atf6														Ts15-Met	352076	30242	0.0858962	1
														Ts15-Met-sgRNA1	559894	50830	0.090785	1.05692
														Ts15-Met-sgRNA2	464757	43377	0.0933326	1.08657
														Ts15-Met-sgRNA3	653359	45060	0.0689667	0.802907
														Ts8+15-Met	216603	35456	0.163691	1
														Ts15-Met-sgRNA1	358351	53225	0.148528	0.907364
														Ts15-Met-sgRNA2	397756	77583	0.195052	1.19158
														Ts15-Met-sgRNA3	358053	36936	0.103158	0.630198
anti-Vinculin
				CRISPRi				CRISPRi
															Vinculin	Eif2a	Eif2a/Vinculin	Relatived to Ts15/8+15-Met
														Ts15-Met	363088	358249	0.986673	1
anti-EIF2A														Ts15-Met-sgRNA1	337776	298509	0.883748	0.892675
														Ts15-Met-sgRNA2	309477	313294	1.01233	1.02256
														Ts15-Met-sgRNA3	334371	251396	0.751847	0.759442
														Ts8+15-Met	358607	404074	1.12679	1
														Ts15-Met-sgRNA1	298881	324821	1.08679	0.961761
														Ts15-Met-sgRNA2	313532	272516	0.869181	0.769187
														Ts15-Met-sgRNA3	325370	257425	0.791176	0.700156
anti-Vinculin
anti-XBP1
															Vinculin	XBP1-s	XBP1-s/Vinculin	Relatived to Ts15/8+15-Met
														Ts15-Met	209017	70400	0.336815	1
														Ts15-Met-sgRNA1	207373	49925	0.24075	0.714784
														Ts15-Met-sgRNA2	196720	63018	0.320344	0.951098
														Ts15-Met-sgRNA3	190069	49162	0.258653	0.76794
														Ts8+15-Met	122924	54047	0.439678	1
														Ts15-Met-sgRNA1	91748	12566	0.136962	0.311505
														Ts15-Met-sgRNA2	87716	23263	0.265208	0.603187
														Ts15-Met-sgRNA3	106604	26841	0.251782	0.572651
anti-Vinculin
	CCK8 (Supplementary Figure 14c)
	450nm	Ts15-Met			Ts15M-Atf6			Ts15M-Xbp1			Ts15M-Eif2a				p value (two-tailed t test) for Supplementary Figure 14c
	0h	0.33	0.35	0.31	0.34	0.33	0.32	0.32	0.31	0.32	0.3	0.28	0.3		Ts15-Met
	24h	0.67	0.66	0.65	0.82	0.81	0.82	0.74	0.72	0.73	0.71	0.67	0.7			Atf6	Xbp1	Eif2a
	48h	0.75	0.86	0.79	1.09	1.15	1.12	1.02	1.16	1.12	0.94	1.01	1.37		0h	1	0.32946	0.0513744
	72h	1.06	1.17	1.14	1.24	1.39	1.16	1.2	1.29	1.03	1.16	1.25	1.01		24h	1.94382e-05	0.00101666	0.0667665
															48h	0.00093463	0.00467126	0.0888267
	450nm	Ts8+15-Met			Ts8+15M-Atf6			Ts8+15M-Xbp1			Ts8+15M-Eif2a				72h	0.13528	0.579382	0.839872
	0h	0.32	0.32	0.26	0.32	0.3	0.48	0.31	0.32	0.31	0.33	0.31	0.29
	24h	0.63	0.58	0.61	0.59	0.54	0.53	0.56	0.41	0.53	0.55	0.54	0.53		Ts8+15-Met
	48h	0.86	1.02	0.98	0.89	0.84	0.79	0.95	1.24	1.13	0.9	0.81	1.12			Atf6	Xbp1	Eif2a
	72h	1.1	1.24	1.22	1.02	0.87	0.76	1.11	0.89	0.81	0.99	0.9	0.83		0h	0.331416	0.546715	0.687332
															24h	0.0864181	0.0907332	0.0130119
															48h	0.113357	0.18996	0.927933
															72h	0.0253055	0.0663702	0.0117207
